# Supplementary material for: When Michaelis and Menten met Holling: towards a mechanistic theory of plant nutrient foraging behaviour
Source: AoB Plants. 2014 Oct 22;6:plu066. doi: 10.1093/aobpla/plu066 (PMC4271705; doi:10.1093/aobpla/plu066)
Supplement: Additional Information [file supp_plu066_plu066supp.xlsx]

## Sheet: Nitrate
Species	Group	fresh/dry	Vmax (umol /g Min)	Vmax SE	Km (uM)	Km SE	a (per min)	h (umol/min)	Notes	Units reported (Vmax)	Units reported (Km)	N range	Salt	Plant age (Weeks)	Root type	Uptake duration (hours)	Transformation	pH	Reference
Acer negundo	Eudicot	d	0.53	0.005	44.3	16.2	0.0119639	1.88679	Ambient CO2	umol / g hr	uM	0-200uM	NH4NO3	10	whole plants	12	Non-linear Regression	?	Zerihun and Bassirirad 2001
Acer platanoides	Eudicot	d	0.473333	0.0816667	84.8	9.6	0.00558176	2.11268	Ambient CO2	umol / g hr	uM	0-200uM	NH4NO3	10	whole plants	12	Non-linear Regression	?	Zerihun and Bassirirad 2001
Acer Saccharum	Eudicot	f	0.0166667	0.00166667	12	4	0.00138889	60	N/A	mmol/g hr	uM	0-1000	KNO3	?	Excised roots	0.5	Hanes	7.5	Rothstein et al 1996
Agropyron desertorum	Monocot	f?	0.0566667	0.005	25	3	0.00226667	17.6471	Included two temperatures, I only took ambient one. Also included two N additions. I took the "no N addition treatment"	umol /g g?? … Clearly there is a type-O. Other values are reported in hours, so Iam assuming that the g time unit should also be in hours.	uM	0-500uM	KNO3	8	2cm Fragments	0.5	Haynes	?	Bassirirad et al 1993
Alloteropsis semialata	Monocot	d	0.0183333		2422		7.5695e-06	54.5455	N/A	umol / g 30min	uM	0-1000uM	?	?	Excised roots	0.5	Non-linear Regression	?	Rossiter-Rachor et al, 2009
Andropogon gayanus	Monocot	d	0.021		448		4.6875e-05	47.619	N/A	umol / g 30min	uM	0-1000uM	?	?	Excised roots	0.5	Non-linear Regression	?	Rossiter-Rachor et al, 2009
Arachis hypogaea	Eudicot	f?	0.0666667		110.5		0.000603318	15	N/A	mol / kg H	M	0-2500 uM	?	4	Whole plant	2	lineweaver-burk	?	Rao et al 1993
Betula alleghaniensis	Eudicot	d	0.255		417.1		0.000611364	3.92157	Tested plants at Ambient and elevated CO2. Took ambient.	umol/g hr	uM	0-700uM	Ca(NO3)2	15	Excised roots	0.333333	Non-linear Regression	?	Bauer and Bernston. 2001
Cajanus cajan	Eudicot	f?	0.05		72.4		0.000690608	20	N/A	mol / kg H	M	0-2500 uM	?	4	Whole plant	2	lineweaver-burk	?	Rao et al 1993
Canna indica	Eudicot	d	3.96667	0.416667	1434	128	0.00276616	0.252101	N/A	Imax - umol/ g hr	uM	0-2000uM	KNO3	4	whole plants	2	Non-linear Regression	6.5	Zhang et al, 2009
Ceratonia siliqua	Eudicot	f	0.0316667	0.00166667	24.5	3.1	0.00129252	31.5789	Included plants that had been grown with and without N. Took the ones grown with N	per hour	uM	0-100uM	?	4	Whole plant	38	?	6.2	Cruz et al 1993
Cicer arietinum	Eudicot	f?	0.0333333		92.4		0.00036075	30	N/A	mol / kg H	M	0-2500 uM	?	4	Whole plant	2	lineweaver-burk	?	Rao et al 1993
Eriachne triseta	Monocot	d	0.0323333		1488		2.17294e-05	30.9278	N/A	umol / g 30min	uM	0-1000uM	?	?	Excised roots	0.5	Non-linear Regression	?	Rossiter-Rachor et al, 2009
Glyceria maxima	Monocot	d	0.665	0.065	5.9	0.7	0.112712	1.50376	Plants were induced with either nitrate or ammonium. I took values that had been induced by the target ion (i.e. NO3 for NO3 and NH4 for NH4).	umol / g hr	uM	?	KNO3	6	whole plants	?	Non-linear Regression	6.5	Tylova-Munzarova et al 2005
Helianthus annuus	Eudicot	d	1.69167	0.132724	17.875	0.0420888	0.0946387	0.591133	Two nitrogen levels. 3uM and 10uM. I took the 10uM one.	per hour	uM	0-200uM	KNO3	3	Whole plant	0.666667	?	5.5-6	Gutschick 1993
Hordeum vulgare	Monocot	d	2		43.7		0.0457666	0.5	Used split roots into 2 chambers where concentrations varied on either side. I took the one where concentrations were identical on both sides, ie control	per hour	uM	20-100uM	KNO3	4	Whole root system, severed	0.5	lineweaver-burk	?	Ohlen and Larsson 1992
Hordeum vulgare	Monocot	f?	0.156667		78.8		0.00198816	6.38298	Plants were induced for different periods of time. I took the shortest one (1 day)	umol / g hr	uM	0-5000uM	Ca(NO3)2	1	whole plants	?	Linear regression	6	Siddiqi and Glass 1991
Juncus effusus	Monocot	d	0.203333	0.0170068	4	0.331633	0.0508333	4.91803	Report light and dark, took light	umol/g hr	uM	0-50uM	Ca(NO3)2	8	Whole plants	16	Non-linear Regression	?	Lorenzen et al 1998
Lollium perenne	Monocot	f	0.183333		140		0.00130952	5.45455	N/A	umol/g hr	uM	0-2000uM	KNO3	11	Whole plant	2	Non-linear Regression	5	HoghJensen et al. 1997
Lycopersicon esculentum	Eudicot	d	3.13	0.39	43.1	16.2	0.0726218	0.319489	Tested with and without Chlorate, Took NO3 only control	umol/g min	uM	0-200uM	KNO3	3	Whole plants	14	Woolf-Augustinsson-Hofstee	5.8	Kosola and Bloom 1996
Lycopersicon esculentum	Eudicot	d	3.13	0.29	43	6	0.0727907	0.319489	N/A	umol /g Min	uM	0-200uM	KNO3	2	Whole plant	3	?	5.8	Smart and Bloom (1988)
Lycopersicon hirsutum	Eudicot	d	3.45	0.29	35	9	0.0985714	0.289855	N/A	umol /g Min	uM	0-200uM	KNO3	2	Whole plant	3	?	5.8	Smart and Bloom (1988)
Lycopersicon hirsutum	Eudicot	d	4.64	0.45	38	5	0.122105	0.215517	N/A	umol /g Min	uM	0-200uM	KNO3	2	Whole plant	3	?	5.8	Smart and Bloom (1988)
Pennisetum glaucum	Monocot	f?	0.1		126.6		0.000789889	10	N/A	mol / kg H	M	0-2500 uM	?	4	Whole plant	2	lineweaver-burk	?	Rao et al 1993
Phragmites australis	Monocot	f	0.111		63		0.0017619	9.00901	Tested two clonal individuals. I averaged the two clones	umol/g hr	uM	0-200uM	KNO3	?	whole plants	16	?	?	Araki et al 2005
Phragmites australis	Monocot	d	0.746667	0.065	4.5	0.6	0.165926	1.33929	Plants were induced with either nitrate or ammonium. I took values that had been induced by the target ion (i.e. NO3 for NO3 and NH4 for NH4).	umol / g hr	uM	?	KNO3	6	whole plants	?	Non-linear Regression	6.5	Tylova-Munzarova et al 2005
Picea glauca	Gymnosperm	f	0.00166667		15		0.000111111	600	Assessed multiple uptake systems. Took Lowest concentrations.	umol / g hr	uM	0-500uM	Ca(NO3)2	14	Whole plants	72	lineweaver-burk	6.5	Kronzucker et al. 1995
Pinus contorta	Gymnosperm	f	0.0059	0.00133333	153.4	59.2	3.84615e-05	169.492	Untreated or Pre-treated roots. Took pre-treated roots.	umol/g hr	mmol/m^3	0-500uM	Ca(NO3)2	3	Excised roots	0.25	Non-linear Regression	6.4-6.8	Min et al. 2000
Pinus strobus	Gymnosperm	d	0.0533333		215.2		0.000247831	18.75	Tested plants at Ambient and elevated CO2. Took ambient.	umol/g hr	uM	0-700uM	Ca(NO3)2	15	Excised roots	0.333333	Non-linear Regression	?	Bauer and Bernston. 2001
Pinus taeda	Gymnosperm	f	0.0716667	0.00833333	50	10	0.00143333	13.9535	Tested plants at ambient or elevated CO2 levels. I took ambient	uM /g hr	uM	0-600uM	KNO3	76	Excised roots	0.5	Haynes	6	Bassirirad et al. 1996b
Populus tremuloides	Eudicot	f	0.05	0.00166667	11.7	1.9	0.0042735	20	Untreated or Pre-treated roots. Took pre-treated roots.	umol/g hr	mmol/m^3	0-500uM	Ca(NO3)2	3	Excised roots	0.25	Non-linear Regression	6.4-6.8	Min et al. 2000
Puccinellia phryganodes	Monocot	f	0.103333		1.4		0.0738095	9.67742	N/A	umol/g hr	uM	0-500uM	KNO3	?	Excised roots	0.333333	lineweaver-burk	7	Henry and Jefferies 2003
Rosa (Kardinal vareity)	Eudicot	d	0.0201667	0.00283333	31.6	9.9	0.000638186	49.5868	Plants were deprived for different amounts of time. Took the shortest period (5days). Most studies use some deprivation period	Imax - umol/ g hr	uM	0-500uM	KNO3	24	whole plant	12	Non-linear Regression	?	Mattson and Lieth 2008
Saccharum officinarum	Monocot	d	0.274167		21.45		0.0127817	3.64742	Tested a N and K stress. Took the intermediate value of 10mM N and 2mM K as a "no stress control". Also two cultivars, I took the average of the cultivars	umol/g hr	uM	0-200uM	Ca(NO3)2	10	whole plants	?	Haynes-Woolf	5-5.5	Subasinghe 2006
Schoenoplectus validus	Monocot	d	10.3833	1.16667	1505	151	0.00689922	0.0963082	N/A	Imax - umol/ g hr	uM	0-2000uM	KNO3	4	whole plants	2	Non-linear Regression	6.5	Zhang et al, 2009
Sorghum bicolor	Monocot	f?	0.0333333		96.2		0.0003465	30	N/A	mol / kg H	M	0-2500 uM	?	4	Whole plant	2	lineweaver-burk	?	Rao et al 1993
Trifolium repens	Eudicot	f	0.116667		156		0.000747863	8.57143	N/A	umol/g hr	uM	0-2000uM	KNO3	11	Whole plant	2	Non-linear Regression	5	HoghJensen et al. 1997
Triticum aestivum.	Monocot	f	0.0695	0.0205	2140	510	3.24766e-05	14.3885	Various salts, took the 0salt control.	per hour	uM	0-1000uM	KNO3	2	Whole plant	12	lineweaver-burk		Hawkins and Lewis 1993
Typha latifolia	Monocot	d	0.521667	0.0725	1.45	0.24175	0.35977	1.91693	N/A	umol / g hr	uM	?	KNO3	6	whole plants	?	Non-linear Regression	5	Brix et al. 2002
Vaccinium ashei	Eudicot	f	0.0291667		23		0.00126812	34.2857	N/A	umol/ g hr	mM	0-4000 uM	?	8	Whole plant	1	?	4	Sugiyama and Ishigaki 1994
Vitis Vinifera × V. Labrasca	Eudicot	f	0.00105	0.000166667	948	56.8	1.10759e-06	952.381	Used control treatment	umol/g hr	uM	0-1000uM	KNO3	104	whole plant	6	lineweaver-burk	6.5	Yang et al 2007
Zea mays	Monocot	f	0.125833	0.24	30.45	3.95	0.00413246	7.94702	pretreted plants with varying amounts of NO3 concentration. I took the 1mM treatment.	umol/g hr	uM	0-1000um	KNO3	1	whole plants	?	Non-linear Regression	5.25	Ivanshikina et al 1997
Zea mays	Monocot	f?	0.116667		157.1		0.000742627	8.57143	N/A	mol / kg H	M	0-2500 uM	?	4	Whole plant	2	lineweaver-burk	?	Rao et al 1993

## Sheet: Ammonium
Species	Group	fresh/dry	Vmax (umol /g Min)	Vmax SE	Km (uM)	Km SE	a (per min)	h (umol/min)	Notes	Units reported (Vmax)	Units reported (Km)	N range	Salt	Plant age (Weeks)	Root type	Uptake duration (hours)	Transformation	pH	Reference
Acer negundo	Eudicot	d	0.455	0.035	12.1	1.3	0.0376033	2.1978	Ambient CO2	umol / g hr	uM	0-200uM	NH4NO3	10	whole plants	12	Non-linear Regression	?	Zerihun and Bassirirad 2001
Acer platanoides	Eudicot	d	0.686667	0.0483333	27.8	5.2	0.0247002	1.45631	Ambient CO2	umol / g hr	uM	0-200uM	NH4NO3	10	whole plants	12	Non-linear Regression	?	Zerihun and Bassirirad 2001
Acer Saccharum	Eudicot	d	0.55	0.05	125	16	0.0044	1.81818	N/A	umol/g hr	uM	0-1000	NH4Cl	?	Excised roots	0.5	Hanes	7.5	Rothstein et al 1996
Alloteropsis semialata	Monocot	d	0.147		679		0.000216495	6.80272	N/A	umol / g 30min	uM	0-1000uM	?	?	Excised roots	0.5	Non-linear Regression	?	Rossiter-Rachor et al, 2009
Andropogon gayanus	Monocot	d	1.09333		1901		0.000575136	0.914634	N/A	umol / g 30min	uM	0-1000uM	?	?	Excised roots	0.5	Non-linear Regression	?	Rossiter-Rachor et al, 2009
Arachis hypogaea	Eudicot	f?	0.266667		123.4		0.00216099	3.75	N/A	mol / kg H	uM	0-2500 uM	?	4	Whole plant	2	lineweaver-burk	?	Rao et al 1993
Betula alleghaniensis	Eudicot	d	1.45667		1087.3		0.00133971	0.686499	Tested plants at Ambient and elevated CO2. Took ambient.	umol/g hr	uM	0-700uM	(NH4)2SO4	15	Excised roots	0.333333	Non-linear Regression	?	Bauer and Bernston. 2001
Cajanus cajan	Eudicot	f?	0.366667		101.9		0.0035983	2.72727	N/A	mol / kg H	uM	0-2500 uM	?	4	Whole plant	2	lineweaver-burk	?	Rao et al 1993
Canna indica	Eudicot	d	2.78333	0.233333	385		0.00722944	0.359281	N/A	umol / g hr	uM	0-2000uM	(NH4)2SO4	4	whole plants	2	Non-linear Regression	6.5	Zhang et al, 2009
Ceratonia siliqua	Eudicot	f	0.0416667	0.0136667	8.3	0.9	0.00502008	24	N/A	per hour	uM	0-1000uM	?	4	Whole plant	3	?	6.2	Cruz et al 1993
Cicer arietinum	Eudicot	f?	0.35		116.8		0.00299658	2.85714	N/A	mol / kg H	uM	0-2500 uM	?	4	Whole plant	2	lineweaver-burk	?	Rao et al 1993
Eriachne triseta	Monocot	d	0.174		194		0.000896907	5.74713	N/A	umol / g 30min	uM	0-1000uM	?	?	Excised roots	0.5	Non-linear Regression	?	Rossiter-Rachor et al, 2009
Glyceria maxima	Monocot	d	0.166667	0.0366667	2.3	0.94	0.0724638	6	Measured uninduced or induced, and with and without Oxygen. I took Induced and +Oxygen	umol / g h	umol/L	0-10uM	?	?	Whole plant	6	Non-linear Regression	4.5	Brix et al 1994
Glyceria maxima	Monocot	d	1.03667	0.0716667	5.9	0.7	0.175706	0.96463	Plants were induced with either nitrate or ammonium. I took values that had been induced by the target ion (i.e. NO3 for NO3 and NH4 for NH4).	umol / g hr	uM	?	(NH4)2SO4	6	whole plants	?	Non-linear Regression	6.5	Tylova-Munzarova et al 2005
Juncus effusus	Monocot	d	0.193333	0.0267857	10.3	0.841837	0.0187702	5.17241	Report light and dark, took light	umol/g hr	uM	0-50uM	(NH4)2SO4	8	Whole plants	16	Non-linear Regression	?	Lorenzen et al 1998
Lollium perenne	Monocot	f	0.233333		43		0.00542636	4.28571	N/A	umol/g hr	uM	0-2000uM	(NH4)2SO4	11	Whole plant	2	?		HoghJensen et al. 1997
Lycopersicon esculentum	Eudicot	d	3.31	0.25	9	0.16	0.367778	0.302115	N/A	umol /g Min	uM	0-200uM	NH4Cl	2	Whole plant	3	?	5.8	Smart and Bloom (1988)
Lycopersicon hirsutum	Eudicot	d	1.54	0.16	11	2	0.14	0.649351	N/A	umol /g Min	uM	0-200uM	NH4Cl	2	Whole plant	3	?	5.8	Smart and Bloom (1988)
Lycopersicon hirsutum	Eudicot	d	2.54	0.26	12	4	0.211667	0.393701	N/A	umol /g Min	uM	0-200uM	NH4Cl	2	Whole plant	3	?	5.8	Smart and Bloom (1988)
Oryza sativa	Monocot	d	0.050787		29.95		0.00169573	19.6901	Plants grown with and without nitrate. Took 0 nitrate (i.e. ammonium only). Two cultivars were tested, but were not statistically different, so I averaged them.	ug /g hr	uM	0-1200uM	(NH4)2SO4	4	Whole plants	2.5	Non-linear Regression	5.5	Duan et al, 2007
Oryza sativa	Monocot	f	0.136667	0.7	90.2	23	0.00151515	7.31707	Plants grown at 2uM, 100uM and 1000uM for induction. Took the 100uM one.	umol /g Min	uM	0-1000	NH4Cl	3	Excised roots	0.5	Non-linear Regression	6	Wang et al. 1993
Pennisetum glaucum	Monocot	f?	0.183333		54.2		0.00338253	5.45455	N/A	mol / kg H	uM	0-2500 uM	?	4	Whole plant	2	lineweaver-burk	?	Rao et al 1993
Phalaris arundinacea	Monocot	d	0.493333	0.0766667	4.1	1.798	0.120325	2.02703	Measured uninduced or induced, and with and without Oxygen. I took Induced and +Oxygen	umol / g h	umol/L	0-10uM	?	?	Whole plant	6	Non-linear Regression	4.5	Brix et al 1994
Phragmites australis	Monocot	d	2.67857	1.07143	19.6429	10.3571	0.136364	0.373333	Measured at low, intermediate and High N crossed with low and high P. Took intermediate N and low P.	umol / g hr	uM	0-500uM	(NH4)2SO4	7	whole plants	0.333333	Non-linear Regression	6.5	Romero et al, 1999
Phragmites australis	Monocot	d	0.828333	0.0766667	3.8	0.7	0.217982	1.20724	Plants were induced with either nitrate or ammonium. I took values that had been induced by the target ion (i.e. NO3 for NO3 and NH4 for NH4).	umol / g hr	uM	?	(NH4)2SO4	6	whole plants	?	Non-linear Regression	6.5	Tylova-Munzarova et al 2005
Picea glauca	Gymnosperm	f	0.0358333		30		0.00119444	27.907	N/A	uM /g hr	uM	0-350uM	(NH4)2SO4	14	Whole plants	72	lineweaver-burk	6.5	Kronzucker et al. 1996
Pinus contorta	Gymnosperm	f	0.0345	0.00416667	45.4	10.5	0.000759912	28.9855	Untreated or Pre-treated roots. Took pre-treated roots.	umol/g hr	mmol/m^3	0-500uM	(NH4)2SO4	3	Excised roots	0.25	Non-linear Regression	6.4-6.8	Min et al. 2000
Pinus ponderosa	Gymnosperm	d	0.416667	0.0283333	71	30	0.00586854	2.4	Tested plants at ambient or elevated CO2 levels. I took ambient	uM /g hr	uM	0-600uM	NH4Cl	24	Excised roots	0.5	Haynes	4.5	Bassirirad et al. 1996a
Pinus resinosa	Gymnosperm	d	0.25	0.03	10.8	1.3	0.0231481	4	Ambient CO2	umol / g hr	uM	0-200uM	NH4NO3	10	whole plants	12	Non-linear Regression	?	Zerihun and Bassirirad 2001
Pinus strobus	Gymnosperm	d	1.66667		1646		0.00101256	0.6	Tested plants at Ambient and elevated CO2. Took ambient.	umol/g hr	uM	0-700uM	(NH4)2SO4	15	Excised roots	0.333333	Non-linear Regression	?	Bauer and Bernston. 2001
Pinus taeda	Gymnosperm	d	0.291667	0.0183333	70	20	0.00416667	3.42857	Tested plants at ambient or elevated CO2 levels. I took ambient	uM /g hr	uM	0-600uM	NH4Cl	24	Excised roots	0.5	Haynes	4.5	Bassirirad et al. 1996a
Pinus taeda	Gymnosperm	d	0.465	0.0183333	52	9	0.00894231	2.15054	Tested plants at ambient or elevated CO2 levels. Also fertilized and unfertilized. I took ambient + unfertilzed.	uM /g hr	uM	0-600uM	NH4Cl	76	Excised roots	0.5	Haynes	?	Bassirirad et al. 1996b
Pinus taeda	Gymnosperm	d	0.318333	0.0516667	11.8	1	0.0269774	3.14136	Ambient CO2	umol / g hr	uM	0-200uM	NH4NO3	10	whole plants	12	Non-linear Regression	?	Zerihun and Bassirirad 2001
Populus tremuloides	Eudicot	f	0.0921667	0.0143333	45.1	17.5	0.00204361	10.8499	Untreated or Pre-treated roots (ie uninduced or induced). Took pre-treated roots (induced).	umol/g hr	mmol/m^3	0-500uM	(NH4)2SO4	3	Excised roots	0.25	Non-linear Regression	6.4-6.8	Min et al. 2000
Populus tremuloides	Eudicot	d	0.222667	0.0442667	44	11.72	0.00506061	4.49102	Tested plants at ambient or elevated CO2, and high or Low N. I took ambient CO2 and High N	umol/g hr	uM	0-500uM	NH4Cl	4	Excised roots	0.25	Hanes	?	Rothstein et al 2000
Puccinellia phryganodes	Monocot	f	1.10833		57.6		0.0192419	0.902256	Plants at low and moderate salinity (NaCl). Took low.	umol/g hr	uM	0-500uM	NH4Cl	?	Excised roots	0.333333	lineweaver-burk	7	Henry and Jefferies 2003
Quercus bicolor	Eudicot	d	0.19	0.0133333	20.5	1.8	0.00926829	5.26316	Ambient CO2	umol / g hr	uM	0-200uM	NH4NO3	10	whole plants	12	Non-linear Regression	?	Zerihun and Bassirirad 2001
Quercus macrocarpa	Eudicot	d	0.163333	0.03	15.3	3.1	0.0106754	6.12245	Ambient CO2	umol / g hr	uM	0-200uM	NH4NO3	10	whole plants	12	Non-linear Regression	?	Zerihun and Bassirirad 2001
Schoenoplectus validus	Monocot	d	5.63333	0.316667	1908		0.00295248	0.177515	N/A	umol / g hr	uM	0-2000uM	(NH4)2SO4	4	whole plants	2	Non-linear Regression	6.5	Zhang et al, 2009
Sorghum bicolor	Monocot	f?	0.133333		93.5		0.00142602	7.5	N/A	mol / kg H	uM	0-2500 uM	?	4	Whole plant	2	lineweaver-burk	?	Rao et al 1993
Trifolium repens	Eudicot	f	0.0333333		169		0.000197239	30	N/A	umol/g hr	uM	0-2000uM	(NH4)2SO4	11	Whole plant	2	?		HoghJensen et al. 1997
Triticum aestivum.	Monocot	f	0.438333	0.0985	3930	430	0.000111535	2.28137	N/A	mol / kg H	M	0-2500 uM	NH4Cl	2	Whole plant	38	lineweaver-burk	?	Hawkins and Lewis 1993
Typha latifolia	Monocot	d	0.348333	0.0508333	4.85	0.9	0.0718213	2.87081	Altered pH. I took pH of 5 because that was common.	umol / g hr	uM	?	(NH4)2SO4	6	whole plants	?	Non-linear Regression	5	Brix et al. 2002
Typlta tatifotia	Monocot	d	0.517833	0.125	17.5	3.4	0.0295905	1.93112	Alterd pH 7, 6, 5, 4.5, 4, 3.5, 3 - I took pH=5 because many other studies balance pH to 5	uM /g hr	uM	800uM	(NH4)2SO4	?	Whole plants	360	Non-linear Regression	5	Dyhr-Jensen and Brix, 1996
Zea mays	Monocot	f?	0.233333		72		0.00324074	4.28571	N/A	mol / kg H	uM	0-2500 uM	?	4	Whole plant	2	lineweaver-burk	?	Rao et al 1993

## Sheet: MetaData
Data value	Explanation
Species	The species studied
Group	The taxonomic group the species belongs. Values: Monocot, Dicot or Gymnosperm
fresh/dry	Whether parameters were estimated based on fresh (f) or dry (d) weight of roots.
Vmax (umol /g Min)	The reported value of Vmax, transformed to units of umol /g Min.
Vmax SE	The standard error (if reported) associated with the estimate for Vmax
Km (uM)	The reported value of Km, transformed to units of uM.
Km SE	The standard error (if reported) associated with the estimate for Km
a (per min)	The calculated value of a - search efficiency (Vmax/Km)
h (umol/min)	The calculated value of h - handling time (1/Vmax)
Notes	Any relevant notes about data collection. E.g. when multiple treatments were used only the control, or "no manipulation" treatment was used.
Units reported (Vmax)	The original units used by the authors for Vmax
Units reported (Km)	The original units used by the authors for Km
N range	The range of the depletion study (if reported). A value of '?' means it was not reported.
Salt	The salt used to supply each type of nitrogen (if reported). A value of '?' means it was not reported.
Plant age (Weeks)	The age of the plant (if reported). A value of '?' means it was not reported.
Root type	The type of root sample used (if reported). A value of '?' means it was not reported.
Uptake duration (hours)	Duration of the uptake experiment (if reported). A value of '?' means it was not reported.
Transformation	The procedure used to estimate Vmax and Km (if reported). A value of '?' means it was not reported.
pH	The pH of the uptake experiment (if reported). A value of '?' means it was not reported.
Reference	The reference from which data was taken.

## Sheet: Literature Cited
Reference List
Araki, R., M. Mori, and H. Hasegawa. 2005. Genetic differences in nitrate uptake in two clones of the common reed, phragmites australis. Breeding Science 55:297-302.
Bassirirad, H., M. M. Caldwell, and C. Bilbrough. 1993. Effects of soil-temperature and nitrogen status on kinetics of 15no3- uptake by roots of field-grown agropyron-desertorum (fisch ex link) schult. New Phytologist 123:485-489.
Bassirirad, H., K. L. Griffin, B. R. Strain, and J. F. Reynolds. 1996a. Effects of co2 enrichment on growth and root (nh4+)-n-15 uptake rate of loblolly pine and ponderosa pine seedlings. Tree Physiology 16:957-962.
Bassirirad, H., R. B. Thomas, J. F. Reynolds, and B. R. Strain. 1996b. Differential responses of root uptake kinetics of nh4+ and no3- to enriched atmospheric co2 concentration in field-grown loblolly pine. Plant Cell and Environment 19:367-371.
Bauer, G. A., and G. M. Berntson. 2001. Ammonium and nitrate acquisition by plants in response to elevated co2 concentration: The roles of root physiology and architecture. Tree Physiology 21:137-144.
Brix, H., K. Dyhr-Jensen, and B. Lorenzen. 2002. Root-zone acidity and nitrogen source affects typha latifolia l. Growth and uptake kinetics of ammonium and nitrate. Journal of Experimental Botany 53:2441-2450.
Brix, H., B. Lorenzen, J. T. Morris, H. H. Schierup, and B. K. Sorrell. 1994. Effects of oxygen and nitrate on ammonium uptake kinetics and adenylate pools in phalaris-arundinacea l and glyceria-maxima (hartm) holmb. Proceedings of the Royal Society of Edinburgh Section B-Biological Sciences 102:333-342.
Cruz, C., S. H. Lips, and M. A. Martinsloucao. 1993a. Interactions between nitrate and ammonium during uptake by carob seedlings and the effect of the form of earlier nitrogen nutrition. Physiologia Plantarum 89:544-551.
—. 1993b. Uptake of ammonium and nitrate by carob (ceratonia-siliqua) as affected by root temperature and inhibitors. Physiologia Plantarum 89:532-543.
Duan, Y. H., Y. L. Zhang, L. T. Ye, X. R. Fan, G. H. Xu, and Q. R. Shen. 2007. Responses of rice cultivars with different nitrogen use efficiency to partial nitrate nutrition. Annals of Botany 99:1153-1160.
DyhrJensen, K., and H. Brix. 1996. Effects of ph on ammonium uptake by typha latifolia l. Plant Cell and Environment 19:1431-1436.
Gutschick, V. P. 1993. Nutrient-limited growth-rates - roles of nutrient-use efficiency and of adaptations to increase uptake rate. Journal of Experimental Botany 44:41-51.
Hawkins, H. J., and O. A. M. Lewis. 1993. Effect of nacl salinity, nitrogen form, calcium and potassium concentration on nitrogen uptake and kinetics in triticum-aestivum l cv gamtoos. New Phytologist 124:171-177.
Henry, H. A. L., and R. L. Jefferies. 2003. Interactions in the uptake of amino acids, ammonium and nitrate ions in the arctic salt-marsh grass, puccinellia phryganodes. Plant Cell and Environment 26:419-428.
HoghJensen, H., B. Wollenweber, and J. K. Schjoerring. 1997. Kinetics of nitrate and ammonium absorption and accompanying h+ fluxes in roots of lolium perenne l. And n-2-fixing trifolium repens l. Plant Cell and Environment 20:1184-1192.
Ivashikina, N. V., and O. A. Sokolov. 1997. Regulation of nitrate uptake and distribution in maize seedlings by nitrate, nitrite, ammonium and glutamate. Plant Science 123:29-37.
Kosola, K. R., and A. J. Bloom. 1996. Chlorate as a transport analog for nitrate absorption by roots of tomato. Plant Physiology 110:1293-1299.
Kronzucker, H. J., M. Y. Siddiqi, and A. D. M. Glass. 1995. Kinetics of no3- influx in spruce. Plant Physiology 109:319-326.
—. 1996. Kinetics of nh4+ influx in spruce. Plant Physiology 110:773-779.
Lorenzen, B., H. Brix, H. H. Schierup, and T. V. Madsen. 1998. Design and performance of the phyto-nutri-tron: A system for controlling the root and shoot environment for whole-plant ecophysiological studies. Environmental and Experimental Botany 39:141-157.
Mattson, N., and H. Lieth. 2008. 'Kardinal' rose exhibits growth plasticity and enhanced nutrient absorption kinetics following nitrate, phosphate, and potassium deprivation. Journal of the American Society for Horticultural Science 133:341-350.
Mattsson, M., T. Lundborg, and C. M. Larsson. 1993. Growth and development of seminal and crown root systems in n-limited barley, and their contributions to nitrate acquisition during vegetative and generative growth. Plant and Soil 151:239-247.
Min, X. J., M. Y. Siddiqi, R. D. Guy, A. D. M. Glass, and H. J. Kronzucker. 2000. A comparative kinetic analysis of nitrate and ammonium influx in two early-successional tree species of temperate and boreal forest ecosystems. Plant Cell and Environment 23:321-328.
Ohlen, E., and C. M. Larsson. 1992. Nitrate assimilatory properties of barley grown under long-term n-limitation - effects of local nitrate supply in split-root cultures. Physiologia Plantarum 85:9-16.
Rao, T. P., O. Ito, and R. Matsunga. 1993. Differences in uptake kinetics of ammonium and nitrate in legumes and cereals. Plant and Soil 154:67-72.
Romero, J. A., H. Brix, and F. A. Comin. 1999. Interactive effects of n and p on growth, nutrient allocation and nh4 uptake kinetics by phragmites australis. Aquatic Botany 64:369-380.
Rossiter-Rachor, N. A., S. A. Setterfield, M. M. Douglas, L. B. Hutley, G. D. Cook, and S. Schmidt. 2009. Invasive andropogon gayanus (gamba grass) is an ecosystem transformer of nitrogen relations in australian savanna. Ecological Applications 19:1546-1560.
Rothstein, D. E., D. R. Zak, and K. S. Pregitzer. 1996. Nitrate deposition in northern hardwood forests and the nitrogen metabolism of acer saccharum marsh. Oecologia 108:338-344.
Rothstein, D. E., D. R. Zak, K. S. Pregitzer, and P. S. Curtis. 2000. Kinetics of nitrogen uptake by populus tremuloides in relation to atmospheric co2 and soil nitrogen availability. Tree Physiology 20:265-270.
Siddiqi, M. Y., A. D. M. Glass, and T. J. Ruth. 1991. Studies of the uptake of nitrate in barley .3. Compartmentation of no3. Journal of Experimental Botany 42:1455-1463.
Smart, D. R., and A. J. Bloom. 1988. Kinetics of ammonium and nitrate uptake among wild and cultivated tomatoes. Oecologia 76:336-340.
Subasinghe, R. 2006. Effect of nitrogen and potassium stress and cultivar differences on potassium ions and nitrate uptake in sugarcane. Journal of Plant Nutrition 29:809-825.
Sugiyama, N., and K. Ishigaki. 1994. Uptake of nitrate-nitrogen by blueberry plants. Journal of Plant Nutrition 17:1975-1982.
Tylova-Munzarova, E., B. Lorenzen, H. Brix, and O. Votrubova. 2005. The effects of nh4+ and no3- on growth, resource allocation and nitrogen uptake kinetics of phragmites australis and glyceria maxima. Aquatic Botany 81:326-342.
Wang, M. Y., M. Y. Siddiqi, T. J. Ruth, and A. D. M. Glass. 1993. Ammonium uptake by rice roots .2. Kinetics of nh4+-n-13 influx across the plasmalemma. Plant Physiology 103:1259-1267.
Yang, T. Y., L. N. Zhu, S. P. Wang, W. J. Gu, D. F. Huang, W. P. Xu, A. L. Jiang et al. 2007. Nitrate uptake kinetics of grapevine under root restriction. Scientia Horticulturae 111:358-364.
Zerihun, A., and H. Bassirirad. 2001. Interspecies variation in nitrogen uptake kinetic responses of temperate forest species to elevated co2: Potential causes and consequences. Global Change Biology 7:211-222.
Zhang, Z. H., Z. Rengel, and K. Meney. 2009. Kinetics of ammonium, nitrate and phosphorus uptake by canna indica and schoenoplectus validus. Aquatic Botany 91:71-74.
